# Supplementary material for: Detection of opening motion characteristics in DC circuit breakers based on machine vision
Source: PLoS One. 2025 Feb 3;20(2):e0312253. doi: 10.1371/journal.pone.0312253 (PMC11790151; doi:10.1371/journal.pone.0312253)
Supplement: S1 File — The relevant data can be obtained from the supporting information. The supporting information is mainly the image data analyzed in this paper. (ZIP) [file pone.0312253.s001.zip]

Archive with 131 entries (128 files):
- supporting information/
- supporting information/Nozzle/
- supporting information/Nozzle/OPEN (1).jpg
- supporting information/Nozzle/OPEN (10).jpg
- supporting information/Nozzle/OPEN (11).jpg
- supporting information/Nozzle/OPEN (12).jpg
- supporting information/Nozzle/OPEN (13).jpg
- supporting information/Nozzle/OPEN (14).jpg
- supporting information/Nozzle/OPEN (15).jpg
- supporting information/Nozzle/OPEN (16).jpg
- supporting information/Nozzle/OPEN (17).jpg
- supporting information/Nozzle/OPEN (18).jpg
- supporting information/Nozzle/OPEN (19).jpg
- supporting information/Nozzle/OPEN (2).jpg
- supporting information/Nozzle/OPEN (20).jpg
- supporting information/Nozzle/OPEN (21).jpg
- supporting information/Nozzle/OPEN (22).jpg
- supporting information/Nozzle/OPEN (23).jpg
- supporting information/Nozzle/OPEN (24).jpg
- supporting information/Nozzle/OPEN (25).jpg
- supporting information/Nozzle/OPEN (26).jpg
- supporting information/Nozzle/OPEN (27).jpg
- supporting information/Nozzle/OPEN (28).jpg
- supporting information/Nozzle/OPEN (29).jpg
- supporting information/Nozzle/OPEN (3).jpg
- supporting information/Nozzle/OPEN (30).jpg
- supporting information/Nozzle/OPEN (31).jpg
- supporting information/Nozzle/OPEN (32).jpg
- supporting information/Nozzle/OPEN (33).jpg
- supporting information/Nozzle/OPEN (34).jpg
- supporting information/Nozzle/OPEN (35).jpg
- supporting information/Nozzle/OPEN (36).jpg
- supporting information/Nozzle/OPEN (37).jpg
- supporting information/Nozzle/OPEN (38).jpg
- supporting information/Nozzle/OPEN (39).jpg
- supporting information/Nozzle/OPEN (4).jpg
- supporting information/Nozzle/OPEN (40).jpg
- supporting information/Nozzle/OPEN (41).jpg
- supporting information/Nozzle/OPEN (42).jpg
- supporting information/Nozzle/OPEN (43).jpg
- supporting information/Nozzle/OPEN (44).jpg
- supporting information/Nozzle/OPEN (45).jpg
- supporting information/Nozzle/OPEN (46).jpg
- supporting information/Nozzle/OPEN (47).jpg
- supporting information/Nozzle/OPEN (48).jpg
- supporting information/Nozzle/OPEN (49).jpg
- supporting information/Nozzle/OPEN (5).jpg
- supporting information/Nozzle/OPEN (50).jpg
- supporting information/Nozzle/OPEN (51).jpg
- supporting information/Nozzle/OPEN (52).jpg
- supporting information/Nozzle/OPEN (53).jpg
- supporting information/Nozzle/OPEN (54).jpg
- supporting information/Nozzle/OPEN (55).jpg
- supporting information/Nozzle/OPEN (56).jpg
- supporting information/Nozzle/OPEN (57).jpg
- supporting information/Nozzle/OPEN (58).jpg
- supporting information/Nozzle/OPEN (59).jpg
- supporting information/Nozzle/OPEN (6).jpg
- supporting information/Nozzle/OPEN (60).jpg
- supporting information/Nozzle/OPEN (61).jpg
- supporting information/Nozzle/OPEN (62).jpg
- supporting information/Nozzle/OPEN (63).jpg
- supporting information/Nozzle/OPEN (64).jpg
- supporting information/Nozzle/OPEN (65).jpg
- supporting information/Nozzle/OPEN (66).jpg
- supporting information/Nozzle/OPEN (67).jpg
- supporting information/Nozzle/OPEN (68).jpg
- supporting information/Nozzle/OPEN (69).jpg
- supporting information/Nozzle/OPEN (7).jpg
- supporting information/Nozzle/OPEN (70).jpg
- supporting information/Nozzle/OPEN (71).jpg
- supporting information/Nozzle/OPEN (72).jpg
- supporting information/Nozzle/OPEN (73).jpg
- supporting information/Nozzle/OPEN (74).jpg
- supporting information/Nozzle/OPEN (75).jpg
- supporting information/Nozzle/OPEN (76).jpg
- supporting information/Nozzle/OPEN (77).jpg
- supporting information/Nozzle/OPEN (78).jpg
- supporting information/Nozzle/OPEN (79).jpg
- supporting information/Nozzle/OPEN (8).jpg
- supporting information/Nozzle/OPEN (80).jpg
- supporting information/Nozzle/OPEN (81).jpg
- supporting information/Nozzle/OPEN (82).jpg
- supporting information/Nozzle/OPEN (83).jpg
- supporting information/Nozzle/OPEN (84).jpg
- supporting information/Nozzle/OPEN (85).jpg
- supporting information/Nozzle/OPEN (86).jpg
- supporting information/Nozzle/OPEN (87).jpg
- supporting information/Nozzle/OPEN (88).jpg
- supporting information/Nozzle/OPEN (9).jpg
- supporting information/repulsion disc/
- supporting information/repulsion disc/fen1.jpg
- supporting information/repulsion disc/fen10.jpg
- supporting information/repulsion disc/fen11.jpg
- supporting information/repulsion disc/fen12.jpg
- supporting information/repulsion disc/fen13.jpg
- supporting information/repulsion disc/fen14.jpg
- supporting information/repulsion disc/fen15.jpg
- supporting information/repulsion disc/fen16.jpg
- supporting information/repulsion disc/fen17.jpg
- supporting information/repulsion disc/fen18.jpg
- supporting information/repulsion disc/fen19.jpg
- supporting information/repulsion disc/fen2.jpg
- supporting information/repulsion disc/fen20.jpg
- supporting information/repulsion disc/fen21.jpg
- supporting information/repulsion disc/fen22.jpg
- supporting information/repulsion disc/fen23.jpg
- supporting information/repulsion disc/fen24.jpg
- supporting information/repulsion disc/fen25.jpg
- supporting information/repulsion disc/fen26.jpg
- supporting information/repulsion disc/fen27.jpg
- supporting information/repulsion disc/fen28.jpg
- supporting information/repulsion disc/fen29.jpg
- supporting information/repulsion disc/fen3.jpg
- supporting information/repulsion disc/fen30.jpg
- supporting information/repulsion disc/fen31.jpg
- supporting information/repulsion disc/fen32.jpg
- supporting information/repulsion disc/fen33.jpg
- supporting information/repulsion disc/fen34.jpg
- supporting information/repulsion disc/fen35.jpg
- supporting information/repulsion disc/fen36.jpg
- supporting information/repulsion disc/fen37.jpg
- supporting information/repulsion disc/fen38.jpg
- supporting information/repulsion disc/fen39.jpg
- supporting information/repulsion disc/fen4.jpg
- supporting information/repulsion disc/fen40.jpg
- supporting information/repulsion disc/fen5.jpg
- supporting information/repulsion disc/fen6.jpg
- supporting information/repulsion disc/fen7.jpg
- supporting information/repulsion disc/fen8.jpg
- supporting information/repulsion disc/fen9.jpg
